# Supplementary material for: Clinical and Imaging Features of COVID-19-Associated Pulmonary Aspergillosis
Source: Diagnostics (Basel). 2022 May 11;12(5):1201. doi: 10.3390/diagnostics12051201 (PMC9140144; doi:10.3390/diagnostics12051201)
Supplement: Supplementary file 1 [file diagnostics-12-01201-s001.zip]

Archive with 1 entries (1 files):
- diagnostics-1694570-supplementary.pdf
